# Supplementary material for: Effects of Phytochelatin-like Gene on the Resistance and Enrichment of Cd2+ in Tobacco
Source: Int J Mol Sci. 2022 Dec 18;23(24):16167. doi: 10.3390/ijms232416167 (PMC9784533; doi:10.3390/ijms232416167)
Supplement: Supplementary file 1 [file ijms-23-16167-s001.zip]

Archive with 1 entries (1 files):
- ijms-2093198-supplementary.pdf
